# Supplementary material for: Nannochloris sp. JB17 as a Potential Microalga for Carbon Capture and Utilization Bio-Systems: Growth and Biochemical Composition Under High Bicarbonate Concentrations in Fresh and Sea Water
Source: Bioengineering (Basel). 2024 Dec 23;11(12):1301. doi: 10.3390/bioengineering11121301 (PMC11727422; doi:10.3390/bioengineering11121301)
Supplement: Supplementary file 1 [file bioengineering-11-01301-s001.zip]

Archive with 1 entries (1 files):
- bioengineering-3297749-supplementary.pdf
